# Supplementary material for: A gene catalogue for post-diapause development of an anhydrobiotic arthropod Artemia franciscana
Source: BMC Genomics. 2009 Jan 27;10:52. doi: 10.1186/1471-2164-10-52 (PMC2649162; doi:10.1186/1471-2164-10-52)
Supplement: Additional file 1 — Differentailly expressed genes (DEGs) between cDNA libraries AfD0 and AfR5. The data provided a complete list of differentially expressed genes we identified between AfD0 and AfR5. [file 1471-2164-10-52-S1.xls]

## Sheet: deg_table_modified2
reprentative NCBI Accession	Unigene ID	EST Count		up/down regulated	Annotation	E-value
		AfD0	AfR5
ES503982	Contig2409	262	6		NADH dehydrogenase (ubiquiNovel)	2e-10
ES528696	Contig2412	259	32		18K protein - goldfish mitochondrion	2e-07
ES528594	Contig2410	183	31		Novel
ES506304	Contig2398	180	3		Novel
ES516390	Contig2415	167	112		haloacid dehalogenase-like hydrolase domain containing 1A	9e-58
ES507053	Contig2394	159	7		Novel
ES517252	Contig2399	144	12		Novel
ES521801	Contig2401	137	16		SEC13-like 1	2e-07
ES503366	Contig2395	123	21		ribosomal protein L12eI	1e-33
ES517840	Contig2407	108	38		COXII	1e-109
ES527811	Contig2397	99	13		alpha-tubulin	1e-34
ES502285	Contig2375	76	2		Novel
ES528491	Contig2369	62	5		Novel
ES527027	Contig2379	59	8		Novel
ES519403	Contig2392	58	29		Larval cuticle protein IX precursor	3e-07
ES513155	Contig2364	56	7		Ribosomal protein L27A2	2e-17
ES505663	Contig2340	56	0		Novel	Novel
ES505475	Contig2341	54	2		60S ribosomal protein RL27	1e-10
ES495089	Contig2356	54	1		acidic ribosomal protein P1	4e-29
ES492275	Contig2376	53	14		p26	4e-84
ES503626	Contig2359	52	5		Novel
ES492714	Contig2361	51	7		AtEm1	9e-36
ES500944	Contig2358	48	5		Novel
ES501358	Contig2326	47	3		Novel
ES514554	Contig2360	46	10		Novel
ES508354	Contig2404	45	21		ATP synthase a chain (ATPase protein 6)	7e-80
ES519852	Contig2382	45	20		haloacid dehalogenase-like	4e-56
ES519247	Contig2348	40	8		Novel
ES508331	Contig2372	37	18		Novel
ES516910	Contig2350	37	11		cathepsin L-like protease precursor [Artemia franciscana]	0
ES509439	Contig2302	36	2		Novel
ES505913	Contig2288	35	0		Novel
ES501177	Contig2301	35	1		Ribosomal protein S26	1e-39
ES509200	Contig2329	34	11		ribosomal protein S2	1e-114
ES492607	Contig2342	33	3		hsp70	0
ES507319	Contig2277	29	2		Novel
ES520012	Contig2362	27	7		EF-2	0
ES518936	Contig2337	26	10		Novel
ES522549	Contig2268	25	2		Novel
ES520134	Contig2278	25	1		ribosomal protein L18A	3e-66
ES512754	Contig2328	24	8		Novel
ES499525	Contig2313	24	3		ribosomal protein S12	1e-50
ES502763	Contig2219	24	0		Novel
ES501438	Contig2310	23	1		mitochondrial ATP synthase lipid binding protein precursor	3e-21
ES524762	Contig2249	23	0		Novel
ES501611	Contig2269	23	1		ribosomal protein S8	1e-81
ES512759	Contig2272	22	5		Novel
ES504727	Contig2258	22	2		Gcdh-prov protein	4e-08
ES511414	Contig2248	22	5		Novel
ES501688	Contig2274	21	3		ribosomal protein S18	3e-59
ES515061	Contig2227	19	3		ribosomal protein S10	2e-48
ES527864	Contig2208	19	0		Novel
ES523450	Contig2260	18	5		Novel
ES509246	Contig2194	18	2		Novel
ES527538	Contig2169	17	0		Novel
ES511469	Contig2253	16	5		ribosomal protein S5	1e-101
ES521866	Contig2223	16	1		Novel
ES496247	Contig2259	16	1		40S ribosomal protein S25	1e-25
ES504884	Contig2250	16	2		QM protein	1e-99
ES496055	Contig2226	16	1		ribosomal protein S11	6e-62
ES520851	Contig2163	16	0		Novel
ES510622	Contig2215	15	2		Novel
ES527753	Contig2177	14	2		hypothetical 18K protein mitochondrion	2e-09
ES492788	Contig2191	14	3		Coiled-coil-helix-coiled-coil-helix domain containing 2	7e-24
ES499761	Contig2158	14	1		ubiquitin/S27Ae ribosomal protein	3e-54
ES501762	Contig2164	14	1		40S ribosomal protein S15	3e-36
ES503141	Contig2152	14	0		ribosomal protein L15	2e-77
ES499407	Contig2240	14	2		profilin	2e-31
ES510009	Contig2195	14	2		ribosomal protein L21	2e-63
ES495005	Contig2306	13	2		ferritin	1e-85
ES526212	Contig2222	13	2		Novel
ES503044	Contig2143	13	0		similar to CD209 antigen	2e-14
ES505535	Contig2233	13	0		ribosomal protein S14	2e-68
ES513194	Contig2117	13	1		Novel
ES506183	Contig2134	13	0		ribosomal protein L13	8e-64
ES505883	Contig2160	13	0		ribosomal protein L31	5e-48
ES493520	Contig2175	12	1		ubiquitin/ribosomal protein S30e fusion protein	2e-27
ES507348	Contig2103	12	1		Novel
ES497464	Contig2148	12	0		ribosomal protein L18	5e-78
ES506158	Contig2068	12	0		HSP70	1e-61
ES492964	Contig2168	12	0		similar to 40S ribosomal protein S16	9e-67
ES498176	Contig2197	11	2		similar to 60S RIBOSOMAL PROTEIN L12	2e-72
ES514540	Contig2245	11	2		ribosomal protein L13A	1e-58
ES506124	Contig2114	11	1		Ribosomal protein L37	1e-32
ES501743	Contig2107	11	1		H2A histone	3e-47
ES516678	Contig2185	10	2		putative RNA binding protein with KH domain	6e-44
ES506971	Contig2096	10	0		Novel
ES501579	Contig2232	10	2		ribosomal protein L22	2e-50
ES504917	Contig2047	10	1		Novel
ES493496	Contig2109	10	2		Ribosomal protein L32	3e-53
ES505370	Contig2019	10	0		COXIV	1e-46
ES517253	Contig2186	9	1		chitin binding	1e-150
ES517921	Contig2125	9	0		Novel
ES518762	Contig2159	9	1		ribosomal protein L37A	5e-39
ES494626	Contig2150	9	0		histone H3.3A	6e-70
ES497321	Contig2119	9	1		ribosomal protein L22	5e-18
ES495771	Contig2093	9	0		Ribosomal protein L17/23	8e-64
ES502840	Contig1993	9	0		Novel
ES500931	Contig2079	9	0		putative mitochondrial ATPase inhibitor, enriched in embryos	3e-12
ES501872	Contig2090	8	0		ribosomal protein L29	5e-14
ES502591	Contig1999	8	1		hnRNP protein	4e-15
ES514595	Contig2065	8	0		selenoprotein W2b [Danio rerio]	9e-16
ES495046	Contig2066	8	0		ribosomal protein L35A	8e-40
ES518163	Contig1959	8	0		Novel
ES505335	Contig1950	8	0		RNA helicase	3e-32
ES499570	Contig1964	8	0		glycyl-tRNA synthetase	3e-95
ES526993	Contig1911	8	0		Novel
ES503080	Contig1879	8	0		Novel
ES525876	Contig2074	7	1		DNA-directed RNA polymerase	9e-11
ES500802	Contig2144	7	1		cysteine protease inhibitors	1e-17
ES492663	Contig2029	7	1		plant Late Embryo Abundant related	2e-17
ES501446	Contig2017	7	1		biosynthesis of lignin	3e-08
ES502674	Contig2037	7	1		Novel
ES506120	Contig1982	7	0		Novel
ES528185	Contig1915	7	0		Ribosomal protein L28	1e-26
ES513814	Contig1845	7	1		Novel
ES506677	Contig1860	7	1		Novel
ES501220	Contig1841	7	0		Novel
ES518332	Contig1871	7	0		Novel
ES495705	Contig2023	7	0		beta-glycosidase complex precursor	8e-09
ES504155	Contig1800	7	0		Novel
ES502602	Contig1806	7	0		Novel
ES492223	Contig2078	6	0		Nucleoside diphosphate kinase (NDK)	4e-71
ES517941	Contig1787	6	0		26S proteasome regulatory subunit p31	3e-52
ES501054	Contig1813	6	0		ribosomal protein S5	5e-76
ES506357	Contig1715	6	0		Novel
ES502302	Contig1744	6	0		Novel
ES503937	Contig1738	6	0		Novel
ES517966	Contig1892	5	0		Novel
ES528702	Contig1778	5	0		Novel
ES524755	Contig1734	5	0		superoxide dismutase	1e-55
ES497750	Contig2005	5	0		40S ribosomal protein S27-2	2e-36
ES502895	Contig1610	5	0		Novel
ES505398	Contig1576	5	0		Novel
ES499679	Contig1680	5	0		Novel
ES504869	Contig1640	5	0		chitinase	3e-06
ES505864	Contig1601	5	0		Novel
ES501037	Contig2121	5	0		Cytochrome c	4e-49
ES500289	Contig1689	5	0		cytochrome c oxidase subunit Va	1e-48
ES502678	Contig1656	5	0		ribosomal protein rpL44	3e-51
ES516768	Contig2417	63	185		COXI	0
ES524956	Contig2416	51	139		UCP2	5e-95
ES523346	Contig2406	43	71		alpha-tubulin	0
ES494657	Contig2403	38	67		unnamed protein product	1e-18
ES494439	Contig2393	36	53		ribosomal protein S23	2e-76
ES515146	Contig2400	24	42		ADP/ATP translocase	1e-132
ES512569	Contig2396	24	40		coxIII	1e-100
ES508218	Contig2389	24	40		Novel
ES513598	Contig2411	19	61		Novel
ES514315	Contig2388	16	29		maternal effect	3e-09
ES492936	Contig2371	14	30		SOMO	2e-38
ES507956	Contig2408	12	64		Novel
ES528214	Contig2345	7	18		Novel
ES502970	Contig2311	7	18		rRNA external transcribed spacer	3e-08
ES514078	Contig2299	6	15		Novel
ES517056	Contig2405	5	34		Novel
ES525332	Contig2366	5	18		chitin binding	0
ES508479	Contig2334	5	21		hypothetical protein	7e-07
ES513430	Contig2291	5	16		yolk protein VITellogenin structural gene	7e-11
ES523438	Contig2284	5	14		Novel
ES496927	Contig2381	4	30		NADH dehydrogenase (ubiquiNovel)	1e-113
ES511120	Contig2330	4	20		Novel
ES523884	Contig2324	4	20		Novel
ES523406	Contig2323	4	22		Novel
ES514940	Contig2318	4	18		Novel
ES507831	Contig2295	4	15		Novel
ES517498	Contig2305	3	18		S-adenosylmethionine synthetase	1e-50
ES500981	Contig2273	3	11		Novel
ES523239	Contig2297	2	11		Novel
ES525994	Contig2266	2	13		Novel
ES527839	Contig2261	2	11		protein arginine methyltransferase 1	1e-137
ES508446	Contig2214	2	10		Novel
ES511202	Contig2193	2	12		Novel
ES519343	Contig2189	2	8		CCAAT enhancer binding protein	2e-21
ES500817	Contig2155	2	8		Novel
ES513353	Contig2377	1	29		Novel
ES510751	Contig2354	1	28		Novel
ES516975	Contig2339	1	21		Novel
ES526208	Contig2336	1	15		Novel
ES508714	Contig2333	1	23		Novel
ES512116	Contig2319	1	24		IF-4a	1e-170
ES525590	Contig2285	1	9		ATP synthase, H+ transporting	1e-140
ES523826	Contig2282	1	10		b-actin	1e-29
ES511311	Contig2263	1	10		basic leucine zipper and W2 domains 2	1e-129
ES508307	Contig2202	1	8		Novel
ES524672	Contig2196	1	11		Novel
ES523433	Contig2183	1	7		Novel
ES495014	Contig2237	1	9		67kD laminin receptor precursor	4e-84
ES511203	Contig2181	1	10		Novel
ES508600	Contig2123	1	8		Hydroxysteroid dehydrogenase like	1e-122
ES500674	Contig2120	1	7		cytochrome P450 monooxygenase	9e-26
ES508508	Contig2097	1	6		MGC53332 protein	1e-83
ES522369	Contig2084	1	8		Novel
ES521847	Contig2094	1	6		Novel
ES516962	Contig2064	1	8		proteasome subunit beta 7	5e-68
ES495733	Contig2087	1	7		fructose 1,6-bisphosphate aldolase	1e-105
ES509674	Contig2035	1	8		Novel
ES511538	Contig1997	1	6		Novel
ES521822	Contig1972	1	6		Novel
ES527863	Contig2390	0	33		Novel
ES513568	Contig2368	0	28		Artemin	1e-134
ES521991	Contig2365	0	23		Novel
ES510958	Contig2343	0	17		Novel
ES528091	Contig2335	0	9		Novel
ES513154	Contig2321	0	8		Novel
ES524242	Contig2315	0	18		Novel
ES517704	Contig2300	0	7		Novel
ES510021	Contig2292	0	11		Novel
ES515940	Contig2281	0	10		Novel
ES508368	Contig2275	0	15		Novel
ES511709	Contig2254	0	14		Novel
ES515895	Contig2252	0	6		Novel
ES523963	Contig2244	0	6		Novel
ES528627	Contig2241	0	7		Novel
ES522317	Contig2224	0	6		Novel
ES510671	Contig2221	0	6		Novel
ES519320	Contig2205	0	8		Novel
ES515797	Contig2207	0	6		Na,K-ATPase beta subunit	1e-162
ES524086	Contig2210	0	6		Novel
ES515856	Contig2204	0	6		Novel
ES515727	Contig2199	0	7		Novel
ES522181	Contig2172	0	5		Novel
ES512076	Contig2156	0	5		Novel
ES510785	Contig2141	0	4		Novel
ES517365	Contig2153	0	4		UCP3	4e-34
ES508962	Contig2146	0	9		Novel
ES508923	Contig2139	0	7		HSP90-binding	1e-123
ES492357	Contig2128	0	5		cell division cycle gene CDC48	1e-148
ES510273	Contig2122	0	7		Novel
ES508020	Contig2091	0	4		Acetyl-coenzyme A acyltransferase 2	1e-106
ES511282	Contig2108	0	7		Novel
ES508058	Contig2095	0	6		Novel
ES513551	Contig2077	0	8		ribosomal protein L4	1e-106
ES520654	Contig2082	0	6		ornithine decarboxylase	1e-104
ES509988	Contig2075	0	7		Novel
ES525498	Contig2076	0	6		glutamine synthetase	1e-89
ES510118	Contig2061	0	6		Novel
ES509693	Contig2081	0	5		Novel
ES524291	Contig2062	0	6		MT carrier protein	8e-74
ES511159	Contig2048	0	4		zinc finger	8e-65
ES513599	Contig2055	0	5		Novel
ES520066	Contig2027	0	4		Novel
ES510338	Contig2033	0	9		Novel
ES516762	Contig2008	0	4		chaperonin containing TCP1	1e-137
ES511934	Contig1998	0	6		high-capacity calcium-binding protein	1e-138
ES520936	Contig1923	0	5		Ilf2-prov protein	1e-87
ES511234	Contig1939	0	4		glucosamine--fructose-6-phosphate aminotransferase	1e-161
ES509317	Contig1969	0	4		ubiquitin	2e-42
ES523867	Contig1933	0	4		Novel	Novel
ES509308	Contig1935	0	4		Novel	Novel
ES527083	Contig1934	0	5		ADP-ribosylation factor 1	1e-100
ES517576	Contig1928	0	4		oxygen regulated protein	2e-43
ES509624	Contig1924	0	6		Poly(A)-binding protein 1	2e-09
ES510270	Contig1941	0	4		Novel
ES513228	Contig1873	0	4		Hsp90-related protein TRAP1	3e-85
ES510730	Contig1885	0	4		Novel
ES525801	Contig1857	0	4		oxygen regulated protein	6e-42
ES519348	Contig1850	0	4		Novel
ES524321	Contig1881	0	4		Novel
ES508293	Contig1866	0	6		Novel
ES518938	Contig1851	0	4		Cuticle protein 8	5e-07
ES523341	Contig1883	0	5		Novel
ES508300	Contig1801	0	5		Max dimerization protein	8e-16
ES524872	Contig1795	0	4		Hypothetical protein	5e-42
ES509211	Contig1820	0	4		Novel	Novel
ES516501	Contig1824	0	5		Novel	Novel
ES508702	Contig1711	0	4		107 kDa sialoglycoprotein	8e-08
ES511675	Contig1713	0	5		Novel
ES515081	Contig1722	0	4		Staphylococcal nuclease homologues domain contaning	4e-61
ES508605	Contig1698	0	4		cysteine proteinase precursor	6e-24
ES520998	Contig1714	0	5		eukaryotic translation initiation factor 3	3e-40
ES511060	Contig1626	0	4		unnamed protein product	2e-32
ES509109	Contig1591	0	4		signal sequence receptor, alpha; SSRA precursor protein	1e-34
ES509441	Contig1693	0	4		S15Ae ribosomal protein	2e-64
ES514334	Contig1511	0	4		Novel
ES509537	Contig1444	0	4		Novel
