# Supplementary material for: A gene catalogue for post-diapause development of an anhydrobiotic arthropod Artemia franciscana
Source: BMC Genomics. 2009 Jan 27;10:52. doi: 10.1186/1471-2164-10-52 (PMC2649162; doi:10.1186/1471-2164-10-52)
Supplement: Additional file 2 — down-regulated DEGs shared between this study and published data. We compared the down-regulated DEGs that were mostly enriched in dehydrated cysts in this study with genes enriced in diapause-destined Artemia embryos from a previous study (see Ref 19) and provided the gene list here. [file 1471-2164-10-52-S2.xls]

## Sheet: compare_with_DEG_down
	Genbank Acc
	Down-regulated DEGs in this study	Genes enriched in diapause-destined embryos	Annotation
	ES524755	DW678156	superoxide dismutase
	ES496247	DW678162	40S ribosomal protein S25
	ES512759	DW678164	40S ribosomal protein S17 – translation
	ES492275	DW678179	p26
	ES504884	DW678182	QM protein
	ES492275	DW678189	p26
	ES503366	DW678197	ribosomal protein L12eI
	ES497464	DW678208	ribosomal protein L18
	ES495046	DW678210	ribosomal protein L35A
