# Supplementary material for: A gene catalogue for post-diapause development of an anhydrobiotic arthropod Artemia franciscana
Source: BMC Genomics. 2009 Jan 27;10:52. doi: 10.1186/1471-2164-10-52 (PMC2649162; doi:10.1186/1471-2164-10-52)
Supplement: Additional file 3 — primer sequences used in qRT-PCR experiments. This file provided primer sequences that we designed for qRT-PCR experiments. [file 1471-2164-10-52-S3.xls]

## Sheet: Sheet1
Additional file 3, primers we used in QPCR experiments
Gene	Primer Upper	Primer Lower
HSP26	CGGAGGATTTGGTGGTATGAC	CCTCAAGGACCCAGGAGTAG
Cystatin B inhibitor	GCGAGAAGTCTTATCAAGT	TCTTTTACAGGAGTGATGG
LEA	GGTCTCCACTTAGGATGCTCTT	GGCTTGGTTTCATCTGGTACTG
cathepsin L-like protease	GCGAGAAGTCTTATCAAGT	AATTGCGGGCTCTTTACGCTC
haloacid dehalogenase-like	AAGTCGATTCCCTGACAC	TCAGGTCGGAACTCTAAC
HSP70	GAAGCATATTTAGGTTCTCCC	CGCCAACTGTCTTCTTATCAA
CDC48	AATGGCAGGTGAATCCG	CTTCAAACCGTCCATCA
chaperonin-containing TCP	TCAGCATCCAACTGCTTCAC	ATCCCTGGCTAGGTCAAACC
UCP2	TGACCATTGCTAGAGAAGA	GCACCAGTAGACATACCAG
GADPH	GTTGATGGCAAACTCGTCATA	CCACCTTCCAAGTGAGCATTA
